# Supplementary material for: Structure-Antitumor Activity Relationships of Aza- and Diaza-Anthracene-2,9,10-Triones and Their Partially Saturated Derivatives
Source: Molecules. 2024 Jan 18;29(2):489. doi: 10.3390/molecules29020489 (PMC10819329; doi:10.3390/molecules29020489)
Supplement: Supplementary file 1 [file molecules-29-00489-s001.zip]

Archive with 1 entries (1 files):
- molecules-2825391-supplementary.pdf
